# Supplementary material for: Genetic Engineering of Agrobacterium Increases Curdlan Production through Increased Expression of the crdASC Genes
Source: Microorganisms. 2023 Dec 28;12(1):55. doi: 10.3390/microorganisms12010055 (PMC10819609; doi:10.3390/microorganisms12010055)
Supplement: Supplementary file 1 [file microorganisms-12-00055-s001.zip]

Archive with 1 entries (1 files):
- microorganisms-2761111-supplementary.pdf
